# Supplementary material for: Improvement of insulin sensitivity in diabetic and non diabetic patients with chronic hepatitis C treated with direct antiviral agents
Source: PLoS One. 2018 Dec 20;13(12):e0209216. doi: 10.1371/journal.pone.0209216 (PMC6301649; doi:10.1371/journal.pone.0209216)
Supplement: S1 Database — (XLSX) [file pone.0209216.s002.xlsx]

## Sheet: DATABASE
ID NUMBER	M/F	AGE (years)	WEIGHT pre-th (Kg)	HEIGHT (m)	BMI (kg/m2)	SMOKE HABITS	HYPERTENSION	ACUTE MYOCARDIAL INFARCTION (previous)	BRAIN STROKE (previous)	ALCOHOLISM	DRUGS	DMT2 (first degree familiarity)	PREVIOUS ANTIVIRAL THERAPY	PREVIOUS HCC	LIVER STIFFNESS pre-th (kPa)	FIBROSIS	VIRAL LOAD pre-th (UI/ml)	VIRAL LOAD week th 4 (UI/ml)	GENOTYPE	PLATELETS	APRI SCORE	ANTIVIRAL THERAPY	RIBAVIRIN	DURATION OF THERAPY (weeks)	GLUCOTOLERANCE	G0 pre-th (mg/dl)	G60 pre-th (mg/dl)	G120 pre-th (mg/dl)	I0 pre-th (µ IU/ml)	I60 pre-th (µ IU/ml)	I120 pre-th (µ IU/ml)	A1c (pre-th)	AST pre-th (UI/ml)	ALT pre-th (UI/ml)	GGT pre-th (UI/ml)	HOMA-IR (pre-th)	ISI (pre-th)	EFP (pre-th)	DISPOSITION INDEX (pre-th)	WEIGHT post th (Kg)	LIVER STIFFNESS post-th (KPa)	AST post-th (UI/ml)	ALT post-th (UI/ml)	GGT post-th (UI/ml)	GLUCOTOLERANCE (post-th)	G0 post-th (mg/dL)	G60 post-th (mg/dL)	G120 post-th (mg/dL)	I0 post-th (µ IU/ml)
1	1	45	74	1.76	23.8895	0	0	0	0	0	0	0	0	0	4.9	0	7036	12	1	214000	0.642523	1	0	12	0	94	104	88	7.7	50.2	17.3	5.5	55	147	6	1.78716	1.29486	956.603	1238.67	74	4.5	25	20	6	0	90	87	59	7.6
2	0	37	69	1.67	24.7409	2	0	0	0	0	0	0	0	0	25.7	4	112400	12	3	125000	4.98	2	1	24	0	89	148	106	22.9	272.4	182.5	5.3	249	365	172	5.03235	0.345202	2333.39	805.489	70	20	29	43	37	0	84	180	119	5.3
3	0	69	69	1.71	23.597	1	1	0	0	1	0	0	1	1	59.3	4	729400	28	1	121000	3.22314	3	0	12	4	110	277	302	23.9	105.6	159	4.9	156	162	180	6.49136	0.199625	406.671	81.1818	66.5	26.3	33	22	32	4	140	288	265	14.9
4	1	54	59	1.63	22.2063	0	1	0	0	0	0	0	0	0	11.1	3	1539000	140	1	169000	0.931953	4	0	12	0	92	144	98	17.2	106.2	51.8	5.5	63	76	168	3.90716	0.778495	1337.21	1041.01	59	6.5	27	25	19	2	80	147	141	1.1
5	1	47	76	1.57	30.8329	0	1	0	0	0	0	0	1	0	10.3	3	2444000	12	1	109000	3.37156	3	0	12	1	101	100	62	19.3	124.5	46.3	5.7	147	272	144	4.81309	0.877286	1740.15	1526.61	72	5.5	19	19	20	0	85	120	109	18.4
6	0	57	70	1.9	19.3906	2	1	0	0	0	0	0	1	0	12.5	4	474400	12	1	144000	0.78125	4	0	12	2	80	177	141	11.6	53.8	167.9	5.1	45	55	27	2.29136	0.347958	1651.25	574.567	71	11	22	15	20	0	84	174	121	17.3
7	0	66	77	1.92	20.8876	0	0	0	0	0	0	1	1	0	11.6	3	2250000		1	119000	2.07983	4	0	12	3	108	199	147	11.1	77.5	106.9	5.6	99	118	104	2.96	0.43466	851.719	370.208	78	30.1	35	32	31	0	89	168	125	6.6
8	0	59	72	1.82	21.7365	1	1	0	0	0	1	0	1	0	13.1	4	1405000	25	1	152000	1.38158	1	1	12	0	94	99	81	18.9	109.8	56.9	5.4	84	81	51	4.38667	0.772914	1499.77	1159.2	74	6.4	26	17	14	0	88	91	62	6.2
9	1	71	39	1.48	17.805	0	1	0	0	0	0	1	0	0	10.4	3	270000	12	1	171000	0.438596	4	0	12	4	83	206	221	7.9	166.7	110.6	5.3	30	22	85	1.61901	0.376541	516.549	194.502	39	13.9	36	31	281	4	90	203	225	10.9
10	1	68	57.5	1.6	22.4609	1	1	0	0	0	0	1	0	0	5.8	0	1019000	120	1	232000	0.247845	1	0	12	3	112	163	151	15.5	55.2	68.8	5.9	23	30	19	4.28642	0.547419	702.152	384.372	58		17	19	11	1	109	133	85	12.2
11	0	40	97	1.6	37.8906	2	1	0	0	1	1	0	0	0	35.8	4	66874	0	0	160000	0.78125	5	0	12	2	82	197	180	11.2	162.8	262.9	5.9	50	75	125	2.26765	0.208441	2402.85	500.853	97		22	19	94	0	84	218	95	13
12	1	78	73	1.57	29.6158	0	1	0	0	0	0	1	0	0	11.2	3	353800	12	2	193000	0.544041	2	0	12	0	87	111	98	15	90.4	94.2	5.4	42	35	22	3.22222	0.585161	1810.63	1059.51	73	6.2	19	13		0	93	139	88	12.1
13	0	36	84	1.95	22.0907	1	0	0	0	1	1	0	0	0	10.4	3	1300000	42	3	140000	1.625	2	0	12	0	90	135	117	11.6	45	54.9	5.6	91	158	63	2.57778	0.755426	1082.69	817.894	83	11	18	14	16	1	115	190	64	10.8
14	0	78	61	1.66	22.1367	1	1	0	0	0	0	0	0	0	10.3	3	4692000	14	1	162000	0.787037	4	0	12	4	136	277	189	21.3	85.8	140.9	6.4	51	59	62	7.15259	0.273629	643.142	175.983	59	6.8	20	15	29	4	126	265	223	13.4
15	0	70	97	1.92	26.3129	1	0	0	0	1	0	0	1	0	26	4	958600	31	2	39000	14.359	0	1	20	0	84	151	109	25.7	99.9	58.2	4.8	224	312	45	5.33037	0.680733	1766.16	1202.29	96		30	20	18	0	88		114	17.5
16	0	51	69	1.69	24.1588	2	0	0	0	1	1	0	0	0	7.7	2	606600	0	3	195000	0.641026	5	0	12	0	81	139	100	9.5	107.6	46.4	5.1	50	62	50	1.9	0.904587	1292.69	1169.35	69	5.6	20	18	14	0	80	106	83	6.6
17	0	72	96	1.85	28.0497	1	1	1	0	0	0	0	0	0	10.9	3	1055000	12	2	111000	3.62613	2	0	12	3	101	248	154	11.8	118.8	66.1	5.7	161	267	615	2.94272	0.59216	880.377	521.324	94	4.3	22	22	60	1	112	230	89	16.8
18	1	73	55	1.5	24.4444	0	1	0	0	0	0	1	1	0	16.3	4	160300	0	1	91000	3.87363	3	0	12	1	105	205	138	10.6	181.5	57.4	5.3	141	199	136	2.74815	0.671668	753.975	506.421	58	11.4	47	49	38	0	99	184	116	12.8
19	1	81	55	1.55	22.8928	0	1	0	0	0	0	0	0	0	11.7	3	1084000	0	2	165000	1.92424	2	0	12	0	89	109	115	12.4	84.5	126.4	5.5	127	149	48	2.72494	0.455697	1584.39	722.003	55	7	25	11	15	0	86	76	104	10.1
20	0	76	58	1.7	20.0692	1	0	0	0	0	0	0	0	0	11.6	3	168300	0	2	135000	1.7963	2	0	12	2	93	208	179	15.3	111	499.3	6	97	100	29	3.51333	0.112661	3273.66	368.815	58		26	27	17	0	87	153	111	6.3
21	1	54	63	1.7	21.7993	2	0	0	0	0	1	0	0	0	10.9	3	84924	148	3	175000	0.657143	2	0	12	0	94	146	82	13.7	58.9	35.8	5	46	55	14	3.17975	0.979102	1222.02	1196.49	63	6.9	19	8	8	0	94	194	92	11.4
22	0	55	81	1.77	25.8546	1	0	0	0	1	0	0	0	0	10.1	3	195300	12	4	176000	0.482955	1	0	12	2	95	273	151	12	165	82	5.5	34	57	121	2.81481	0.530845	1031.59	547.613	81	7.5	45	49	28	1	100	255	116	14.9
23	0	74	83	1.81	25.335	2	0	0	0	0	1	1	1	0	10.2	3	1273000	48	4	213000	0.516432	1	0	12	1	106	137	106	15.8	65.3	55.2	5.4	44	61	106	4.13531	0.713907	1136.68	811.484	72	10.1	27	26	15	0	83	97	114	3.9
24	0	66	59	1.62	22.4813	1	1	0	0	0	0	0	0	0	12.9	4	468500	12	1	106000	1.48585	3	0	12	3	123	217	186	19.4	215.7	168.9	6	63	73	20	5.89185	0.251137	983.256	246.932	56	11.9	27	22	15	1	100	121	98	12.8
25	0	67	73	1.76	23.5666	2	1	0	0	1	0	0	0	0	14.1	4	157000	0	1	176000	0.340909	4	0	12	1	100	268	113	12.2	251.4	81.7	5.5	24	25	23	3.01235	0.589315	1181.45	696.246	73	9	22	20	14	1	104	248	128	9.4
26	1	35	56.8	1.64	21.1184	0	0	0	0	0	0	0	1	0	4.9	0	6232000	0	2	361000	0.152355	5	0	12	0	86	113	91	2.3	40.7	15	6.3	22	19	12	0.488395	1.46361	810.665	1186.5	56.8	4	22	12	8	0	93	112	100	4.1
27	0	55	75	1.67	26.8923	2	1	0	0	0	0	1	0	0	10.2	3	346	0	1	293000	0.494881	4	0	12	3	109	189	148	31.8	152.6	239.2	5.8	58	105	74	8.55852	0.214233	2368.57	507.425	75	5.8	52	90	44	0	98	212	131	13.5
28	0	65	98	1.81	29.9136	0	0	0	0	0	0	0	0	0	11	3	325100	12	1	103000	2.11165	3	0	12	0	92	128	114	33.2	263.8	335.1	5.2	87	108	106	7.54173	0.198404	3573.71	709.041	100	5.8	56	114	24	0	92	132	81	15.9
29	0	78	66.5	1.58	26.6384	1	1	0	0	1	0	0	1	1	14.5	4	180000	12	1	79000	1.99367	1	0	12	2	75	177	179	17.8	165.4	212.8	5.4	63	94	45	3.2963	0.249682	2086.22	520.893	60	12.9	29	34	36	4	83	190	212	33.8
30	1	74	79	1.62	30.1021	0	0	0	0	0	0	0	1	0	18	4	446200	19	1	105000	1.14286	1	0	24	4	102	258	211	8.4	189.9	236.5	4.5	48	16	117	2.11556	0.196575	1417.53	278.652	77	13.5	36	14	60	4	95	215	222	12.8
31	1	71	60	1.46	28.1479	1	1	0	0	0	0	1	1	0	8.6	4	165800	0	1	184000	0.3125	1	1	24	2	96	185	148	16.1	177.1	135.5	5.7	23	22	32	3.8163	0.368516	1537.87	566.729	58	6.3	25	16	13	0	92	142	115	13.5
32	1	77	67	1.66	24.3141	0	1	0	0	0	0	1	0	0	10.4	3	243000	12	1	89000	1.26404	1	1	12	0	86	87	85	20.1	27.1	55.9	5.1	45	35	25	4.26815	0.782651	1689.18	1322.04	67	9.5	25	13	18	0	89	130	78	11.9
33	0	76	78	1.66	28.306	1	1	1	0	1	0	0	0	0	10	3	806100	0	2	216000	0.949074	2	0	12	4	121	227	214	25.8	93.7	156.8	6.3	82	71	48	7.70815	0.24035	1073.85	258.099	76		30	24	41	3	111	150	140	17.8
34	0	57	62	1.79	19.3502	2	0	0	0	1	0	0	0	0	15.7	4	503100	59	0	225000	1.42222	1	1	24	0	82	100	79	5.9	54.4	49.7	4.9	128	178	113	1.19457	0.965547	1219.12	1177.12	64	8.1	30	22	19	0	79	89	62	7.8
35	1	77	80	1.59	31.6443	1	0	0	0	0	0	0	0	0	15.5	4	240500	41	2	82000	9.66463	5	0	12	4	93	240	240	21.8	95.3	77.1	5.5	317	279	46	5.00593	0.404724	802.552	324.812	80	11.3	32	12	23	4	112	274	272	14.7
36	1	43	80	1.58	32.0461	2	0	0	0	0	0	1	0	0	13.8	4	1588000	53	4	149000	0.620805	1	1	12	0	81	130	112	13.6	46.6	59.2	4.7	37	42	30	2.72	0.74582	1615.1	1204.57	81	7.4	25	27	15	0	88	133	125	14.4
37	0	52	78	1.78	24.6181	1	0	0	0	1	0	0	0	0	25.7	4	552100	0	2	120000	3.20833	2	0	12	2	91	175	146	14.8	49.6	132.1	5.5	154	239	183	3.32543	0.387084	1471.93	569.762	78	12.2	27	26	33	2	99	134	167	16.1
38	0	63	115	1.85	33.6012	0	1	0	0	1	0	0	0	1	43.5	4	1200000	18	1	70000	7.10714	1	0	24	4	119	296	231	25.9	13.4	121.9	6.5	199	194	148	7.61012	0.278115	918.997	255.587	111		36	14	36	4	120	235	222	55.3
39	1	75	70	1.55	29.1363	0	1	0	0	0	0	0	0	0		4	1782000	0	1	224000	0.892857	3	0	12	2	97	253	196	15.2	167.4	28.6	5.7	80	72	43	3.64049	0.788657	527.419	415.953	68		19	12	15	0	93	188	112	13.1
40	0	52	82	1.82	24.7555	2	1	0	0	0	1	0	0	0	50.5	4	441552	27	4	57000	5.39474	1	1	12	3	104	209	169	38.2	740.5	334.7	4.9	123	115	143	9.80938	0.151698	2975.96	451.449	80	29.9	34	35	38	0	93	132	99	24.5
41	1	51	57	1.56	23.4221	1	0	0	0	1	1	0	1	0	11.6	3	1752000	35	0	293000	0	1	1	12	0	97	162	119	13.7	20.3	80.6	5.5		278	311	3.28123	0.581763	1212.82	705.572	57	5.9	20		26	0	90	114	64	1.8
42	0	65	92	1.74	30.3871	1	0	0	0	0	0	0	1	1	69.1	4	219800	0	1	44000	1.59091	5	0	12	3	117	189	158	20.5	103.9	169.4	5	28	26	32	5.92222	0.275854	1537.87	424.228	93		30	22	23	4	94	174	215	0.4
43	0	53	90	1.87	25.7371	2	1	1	0	1	1	1	1	0	14.3	4	1764000	0	3	135000	1.77778	2	0	24	0	81	120	131	13.9	36.1	1.5	5.3	96	134	65	2.78	1.43808	960.08	1380.67	94		27	24	29	0	89	156	109	25.9
44	0	85	59.5	1.56	24.4494	1	1	0	0	0	0	0	0	0	14.8	4	593100	12	1	61000	2.2541	3	0	12	4	90	198	219	18.9	52.7	48.3	5.4	55	37	253	4.2	0.573852	549.965	315.598	62	7.6	22	9	48	4	105	217	230	11.6
45	0	50	126	1.79	39.3246	1	1	0	0	1	0	0	1	0	13	4	5692000	12	2	201000	0.447761	0	1	20	0	93	229	116	47.3	337.8	259.7	5.7	36	69	53	10.8615	0.230433	3753.08	864.834	128	5.1	23	43	27	0	92	170	54	45.8
46	1	80	68	1.58	27.2392	1	1	1	0	0	0	0	1	0	56.3	4	137000	12	2	86000	2.52907	2	0	12	4	88	243	279	25.7	154.8	262	5.6	87	72	53	5.5842	0.14666	1675.07	245.666	68	18.1	29	20	40	4	96	229	219	1.6
47	0	52	83	1.74	27.4145	1	0	0	0	0	1	0	1	0	17.6	4	519000	12	3	115000	3.73913	2	1	24	1	100	183	103	24	173	94.3	5.1	172	252	119	5.92593	0.516235	1770.72	914.11	82	12	35	26	33	0	92	163	112	22.6
48	0	68	88	1.8	27.1605	0	1	0	0	0	0	0	1	0	11.9	3	1416000	0	1	146000	1.79795	4	0	12	2	98	218	143	11.1	164.1	170.3	5.7	105	140	61	2.68593	0.32091	1585.15	508.69	84	7.7	35	26	35	0	82	123	123	12.3
49	0	44	78	1.68	27.6361	0	1	0	0	0	0	0	0	0	3.5	0	1579000	197	4	310000	0.201613	1	0	12	0	75	105	87	15.5	132	89.8	5.9	25	22	27	2.87037	0.657539	2004.68	1318.15	80.5		13	10	13	0	87	104	64	20.3
50	1	74	70	1.64	26.0262	1	0	0	0	0	0	0	0	0	10.4	3	168000	16	1	144000	0.746528	3	0	12	0	98	170	70	16	256.9	38.9	5.4	43	35	37	3.8716	0.950628	1453.61	1381.85	69	7.6	17	9		0	89	128	84	11.8
51	0	69	58	1.66	21.048	1	1	1	0	0	0	1	0	0	12.1	4	131800	0	2	137000	1.56934	2	0	12	0	86	131	104	16.5	224	186.1	5.4	86	76	36	3.5037	0.356689	2131.56	760.306	59	5.4	21	6	20	0	78	101	88	12.4
52	1	78	58	1.6	22.6562	0	1	0	0	0	0	1	0	0	16	4	2696000	12	2	216000	1.875	0	1	24	3	109	202	185	15.7	49.5	102.8	4.8	162	182	64	4.22543	0.386871	706.239	273.223	63	7.2	26	20	16	0	94	113	88	22.9
53	0	67	82	1.64	30.4878	1	1	1	0	0	0	0	0	0	11.3	3	7209000	0	2	121000	0.475207	2	0	12	4	111	268	249	26	159.6	195.5	5.4	23	29	24	7.12593	0.189688	1258.67	238.754	78	7.6	19	19	24	2	95	227	146	22.5
54	0	68	80	1.65	29.3848	1	0	0	0	0	0	0	1	0	10	3	2464000	25	1	156000	1.20192	3	0	12	0	90	226	101	0.9	197.1	296.2	6.2	75	101	180	0.2	0.256686	2546.8	653.727	80	6.8	23	11		0	88	219	129	23.7
55	0	44	85	1.76	27.4406	1	0	0	0	1	1	0	0	0	13.1	4	1612000	0	3	191000	0.549738	2	1	24	0	87	133	78	6.3	56.3	10.4	5.2	42	40	50	1.35333	1.504	1154.99	1737.1	85		27	21	26	0	96	103	90	5.5
56	0	49	63	1.62	24.0055	1	0	0	0	1	0	1	1	0	65.2	4	13592	12	1	78000	4.96795	1	0	24	4	125	337	300	42.6	4	502.4	4.9	155	109	269	13.1481	0.0696334	2784.33	193.882	65	24	54	44	88	2	98	198	157	10
57	1	58	89	1.75	29.0612	0	0	0	0	0	0	0	0	0		3	505000	94	1	171000	0.950292	3	0	12	0	96	145	119	23.3	164.8	92.6	5	65	113	21	5.52296	0.502216	1726.86	867.256	89	5.4	20	13	15	0	83	116	121	19.1
58	0	66	84	1.85	24.5435	2	1	0	0	0	0	0	1	0	10.9	3	1807000	12	1	258000	0.271318	3	0	12	1	101	190	138	10.9	134.2	79.3	5.3	28	40	15	2.71827	0.558639	955.667	533.873	80	10.9	15	9	7	0	93	174	86	11.9
59	0	67	79	1.73	26.3958	1	1	0	0	0	0	0	0	0	6.8	1	949	0	1	193000	0.323834	1	0	12	0	87	185	130	16.6	110.1	103	5.5	25	26	39	3.56593	0.48707	1578.17	768.68	78		23	17	29	0	86	156	91	16.7
60	1	68	49	1.53	20.9321	0	1	0	0	0	0	0	0	0	11	3	522000	15	1	150000	1.86667	3	0	12	2	99	242	170	18.6	143.4	216	5.8	112	77	121	4.54667	0.233837	1677.02	392.149	49	5.3	30	20	20	2	92	165	156	11.6
61	0	70	82.5	1.66	29.939	1	1	0	0	1	0	1	1	1	11.1	4	1959000	0	2	175000	0.471429	0	1	12	4	109	211	205	0.8	1.8	232.4	5.9	33	51	45	0.215309	0.204837	1115.44	228.483	82	7.6	22	27	34	3	112	246	154	16.1
62	0	43	62	1.74	20.4783	2	0	1	0	1	1	0	1	0	22.6	4	1376000	48	3	152000	2.54934	3	0	24	0	94	161	60	24.1	107.9	1.3	4.4	155	178	207	5.59358	1.36225	1436.04	1956.25	61	12.8	28	45	41	0	87	108	109	5.2
63	0	77	79	1.8	24.3827	1	0	1	0	1	0	0	0	0	11.4	3	499700	0	1	281000	0.338078	4	0	12	0	92	209	127	6.7	2	16.3	5	38	42	30	1.52198	1.24778	673.968	840.963	79	7.8	24	20	17	3	104	238	179	7.9
64	0	55	87	1.85	25.42	0	0	0	0	0	0	0	0	0	33	4	314000	12	3	133000	2.21805	2	1	24	4	131	268	302	22.4	103.7	195.1	7.1	118	136	351	7.24543	0.162978	317.393	51.7282	88	17.4	27	25	81	4	107	211	204	22.3
65	1	75	51	1.47	23.6013	1	1	0	0	0	0	0	1	0	10.1	3	70265	0	1	161000	0.791925	1	1	12	3	115	250	189	22.8	272	308.2	5.7	51	75	70	6.47407	0.153338	2038.74	312.615	51	10.5	20	15	21	1	103	166	102	18.8
66	1	58	59	1.54	24.8777	0	0	0	0	0	0	0	1	0	10.5	3	907600	12	0	258000	0.687984	1	0	12	0	96	192	115	23.6	110.5	68.4	5.3	71	123	28	5.59407	0.60181	1503.69	904.935	59	8.5	20	16	14	0	92	74	93	22.9
67	1	77	65	1.5	28.8889	1	1	0	0	0	0	0	1	0	20	4	1434000	12	1	104000	0.841346	3	0	12	4	143	275	282	2.9	76.4	50.4	5.8	35	59	57	1.02395	0.538917	-1026.43	-553.158	65	25.6	17	22	37	4	153	306	304	82.7
68	1	81	50	1.6	19.5312	0	1	0	0	0	0	0	0	1	20.8	4	2967000	79	1	184000	0.733696	3	0	12	0	86	194	124	6.6	63.6	88.2	5.3	54	55	44	1.40148	0.591248	1076.72	636.608	49		40	30	62	0	94	160	133	9.7
69	0	53	84	1.84	24.811	2	1	0	0	1	1	0	0	0	12.9	4	1434000	12	4	189000	0.489418	1	0	12	0	85	156	124	7.2	48	35.4	5.4	37	38	173	1.51111	0.968243	941.071	911.185	87.5	13	24	29	107	0	91	119	94	10.8
70	1	77	46	1.5	20.4444	0	0	0	0	0	0	0	1	0	7.7	2	1698000	0	1	199000	0.515075	4	0	12	0	88	130	112	3.4	50.5	51.4	5.8	41	46	209	0.738765	0.86515	852.758	737.763	45	7.7	30	23	278	0	96	127	96	6.9
71	1	77	64	1.59	25.3155	0	0	0	0	0	0	0	0	0	10.9	3	261300	12	1	228000	0.361842	4	0	12	1	112	216	133	1.2	204.4	182.1	5.9	33	29	41	0.331852	0.313733	1191.71	373.879	68	5.9	33	57	39	0	96	210	128	8.4
72	1	79	50	1.55	20.8117	0	0	0	0	0	0	0	1	0	10.1	4	2410000	0	2	93000	0.725806	0	1	20	2	98	207	158	12	194.3	205.3	5.4	27	17	14	2.9037	0.261169	1529.26	399.396	47	7.8	31	13	17	0	88	182	95	8.3
73	1	74	60	1.6	23.4375	0	1	0	1	0	0	0	1	0	33.8	4	2410000	40	1	52000	3.60577	1	0	24	3	124	186	145	17	60	173.8	5.4	75	53	120	5.20494	0.280002	1264.18	353.971	58		31	23	36	3	104	181	152	10.6
74	0	72	89	1.67	31.9122	1	1	0	0	1	0	0	0	0	17.3	4	2906000	37	1	180000	0.430556	3	0	12	0	88	140	129	25.4	141	127	5.3	31	48	58	5.51901	0.403384	2115.57	853.387	89	18.2	27	17	23	0	83	142	124	15.1
75	1	76	46	1.6	17.9687	2	1	0	0	0	0	0	1	0	16.8	4	260200	28	1	152000	1.49671	3	0	12	0	85	176	127	15.7	184.5	129.2	5.4	91	85	47	3.29506	0.427665	1525.79	652.528	45		26	15		0	85	154	112	6
76	0	44	80	1.75	26.1224	2	0	0	0	0	1	1	0	0	10	3	8639000	0	0	211000	0.438389	1	0	12	0	91	131	84	10.7	10.5	2.7	5.1	37	45	40	2.4042	1.5617	1090.99	1703.79	73	6	18	17		0	81	76	78	0.8
77	0	51	80	1.75	26.1224	1	0	0	0	0	0	1	0	0	10.5	3	1567000	12	4	211000	1.83649	1	0	12	2	88	220	148	20.9	137.2	168.6	5.4	155	356	144	4.54123	0.314836	1933.1	608.608	85	7.7	35	53		0	98	206	135	11.6
78	0	61	68	1.62	25.9107	2	1	0	0	1	0	0	1	0	12.1	4	800500	0	0	190000	0.223684	1	1	24	0	87	172	137	21.8	60.8	82.2	5.2	17	28	102	4.68296	0.52796	1534.01	809.895	68	14.1	14	15	32	2	86	232	164	17.6
79	1	65	50	1.47	23.1385	0	1	0	0	0	0	0	0	0	7.9	2	9200000	12	2	239000	0.240586	0	1	12	2	84	194	191	14	224.3	262.4	5.8	23	24	80	2.9037	0.198075	1953.28	386.896	50	7.4	26	16	28	0	78	129	126	0.6
80	1	59	60	1.65	22.0386	0	1	0	0	0	0	0	1	0	14	4	4900000	12	1	148000	0.878378	3	0	12	1	100	119	109	11.2	156.8	100.9	5.6	52	73	37	2.76543	0.525753	1255.19	659.921	60	5	19	13		0	87	96	101	9.1
81	0	58	63	1.74	20.8086	1	0	0	0	1	1	1	0	0	14	4	6395000	62	0	149000	1.5604	1	1	12	0	81	106	94	7.2	46.8	38.3	5.2	93	137	99	1.44	1.02407	1130.92	1158.15	63	10.8	33	34		0	87	140	116	11.3
82	1	56	47	1.49	21.1702	0	0	0	0	0	0	1	0	0	4.5	0	36879	12	2	232000	0.237069	2	0	12	0	92	110	87	14.7	71.6	63.2	5.9	22	23	19	3.33926	0.749376	1388.49	1040.5	48	4.5	19	13	12	0	76	115	85	7.3
[truncated: 7 more columns]

## Sheet: CODE
CODE	MALE/FEMALE	ANTIVIRAL THERAPY	RIBAVIRIN	FIBROSIS	GENOTYPE	GLUCOTOLERANCE	SMOKE HABITS	GENERAL
0	MALE	SOF	NO	F0	1a	NGT	NO	NO
1	FEMALE	SOF+LED	SI	F1	1b	IFG	PREVIOUS (> 1 year)	YES
2		SOF+DAC		F2	2	IGT	YES
3		3D		F3	3	IFG+IGT
4		ELB+GRAZ		F4	4	DM
5		SOF+VELP
